# Supplementary material for: Quorum Sensing-Mediated Lipid Oxidation Further Regulating the Environmental Adaptability of Aspergillus ochraceus
Source: Metabolites. 2023 Mar 29;13(4):491. doi: 10.3390/metabo13040491 (PMC10146863; doi:10.3390/metabo13040491)
Supplement: Supplementary file 1 [file metabolites-13-00491-s001.zip]

Archive with 2 entries (2 files):
- Table S1 The detection amount of each lipid.xlsx
- Table S2 The expression levels of oxygenases genes.xlsx
