# Supplementary material for: Quorum Sensing-Mediated Lipid Oxidation Further Regulating the Environmental Adaptability of Aspergillus ochraceus
Source: Metabolites. 2023 Mar 29;13(4):491. doi: 10.3390/metabo13040491 (PMC10146863; doi:10.3390/metabo13040491)
Supplement: Supplementary file 1 [file metabolites-13-00491-s001.zip › Table S1 The detection amount of each lipid.xlsx]

## Sheet: Sheet1
ID	name	L1	L2	L3	H1	H2	H3
meta_1	11-HEDE[(+/-)11-Hydroxy-12E,14Z-Eicosadienoic Acid]	0.007133	0.008563	0.008743	0.008913	0.010053	0.008603
meta_2	15-HEDE[(+/-)-15-Hydroxy-11Z,13E-Eicosadienoic Acid]	0.006593	0.010283	0.010283	0.009433	0.012173	0.009903
meta_3	ALA[α-Linolenic Acid]	19.5142	25.2228	45.6147	27.543	33.6173	23.1394
meta_4	9-HOTrE[9S-hydroxy-10E,12Z,15Z-octadecatrienoic acid]	0.068533	0.095443	0.101803	0.049773	0.059943	0.043583
meta_5	9(S)-HpOTrE[9S-hydroperoxy-10E,12Z,15Z-octadecatrienoic acid]	0.697363	0.378093	0.357573	0.425403	0.801943	0.362613
meta_6	9-OxoOTrE[9-oxo-10E,12Z,15Z-octadecatrienoic acid]	0.028163	0.014993	0.019873	0.027613	0.024493	0.010773
meta_7	13-HOTrE[13S-hydroxy-9Z,11E,15Z-octadecatrienoic acid]	0.525933	0.518373	0.447563	0.220883	0.294533	0.252593
meta_8	PGA2[9-oxo-15S-hydroxy-5Z,10Z,13E-prostatrienoic acid]	3e-06	3e-06	3e-06	3e-06	3e-06	3e-06
meta_9	11(S)-HETE[11S-hydroxy-5Z,8Z,12E,14Z-eicosatetraenoic acid]	3e-06	3e-06	3e-06	3e-06	3e-06	3e-06
meta_10	(±)11(12)-DiHET[11,12-dihydroxy-5Z,8Z,14Z-eicosatrienoic acid]	3e-06	3e-06	3e-06	3e-06	3e-06	3e-06
meta_11	5-oxoETE[5-oxo-6E,8Z,11Z,14Z-eicosatetraenoic acid]	3e-06	3e-06	3e-06	3e-06	3e-06	3e-06
meta_12	PGE2[9-oxo-11α,15S-dihydroxy-prosta-5Z,13E-dien-1-oic acid]	3e-06	0.003253	3e-06	3e-06	3e-06	3e-06
meta_13	PGB2[15S-hydroxy-9-oxo-5Z,8(12),13E-prostatrienoic acid]	3e-06	3e-06	3e-06	3e-06	0.010403	3e-06
meta_14	LXB4[5S,14R,15S-trihydroxy-6E,8Z,10E,12E-eicosatetraenoic acid]	3e-06	3e-06	3e-06	3e-06	0.157023	0.126493
meta_15	5(S),12(S)-DiHETE[5S,12S-dihydroxy-6E,8Z,10E,14Z-eicosatetraenoic acid]	3e-06	3e-06	3e-06	0.019283	3e-06	3e-06
meta_16	PGJ2[11-oxo-15S-hydroxy-prosta-5Z,9,13E-trien-1-oic acid]	0.002153	3e-06	3e-06	3e-06	3e-06	3e-06
meta_17	(±)5-HETE[(±)5-hydroxy-6E,8Z,11Z,14Z-eicosatetraenoic acid]	3e-06	3e-06	3e-06	0.001663	3e-06	0.000823
meta_18	15-keto-PGE2[9,15-dioxo-11R-hydroxy-5Z,13E-prostadienoic acid]	3e-06	3e-06	3e-06	0.001653	3e-06	0.002353
meta_19	tetranor-12(S)-HETE[8S-hydroxy-4Z,6E,10Z-hexadecatrienoic acid]	3e-06	3e-06	3e-06	3e-06	3e-06	3e-06
meta_20	(±)14(15)-DiHET[(+/-)14,15-dihydroxy-5Z,8Z,11Z-eicosatrienoic acid]	3.3e-05	5.3e-05	5.3e-05	3e-06	3e-06	3e-06
meta_21	6-trans-12-epi?LTB4[5S,12S-dihydroxy-6E,8E,10E,14Z-eicosatetraenoic acid]	3e-06	3e-06	3e-06	3e-06	3e-06	3e-06
meta_22	11,12-EET[(±)11,12-epoxy-5Z,8Z,14Z-eicosatrienoic acid]	3e-06	3e-06	3e-06	3e-06	3e-06	3e-06
meta_23	11-keto-TXB2[9S,15S-Dihydroxy-11-Oxo-Thromboxa-5Z,13E-Dien-1-Oic Acid]	3e-06	3e-06	3e-06	3e-06	3e-06	3e-06
meta_24	ARA[Arachidonic Acid]	3e-06	3e-06	3e-06	3e-06	3e-06	1.14311
meta_25	(±)12-HETE[(±)12-hydroxy-5Z,8Z,10E,14Z-eicosatetraenoic acid]	3e-06	3e-06	3e-06	3e-06	3e-06	3e-06
meta_26	LXA4[5S,6R,15S-trihydroxy-7E,9E,11Z,13E-eicosatetraenoic acid]	3e-06	3e-06	3e-06	3e-06	3e-06	3e-06
meta_27	20-COOH-AA[20-Carboxyarachidonic Acid]	3e-06	3e-06	3e-06	3e-06	3e-06	3e-06
meta_28	(±)8(9)-DiHET[8,9-dihydroxy-5Z,11Z,14Z-eicosatrienoic acid]	3e-06	3e-06	3e-06	3e-06	3e-06	3e-06
meta_29	8(S),15(S)-DiHETE[8S,15S-dihydroxy-5Z,9E,11Z,13E-eicosatetraenoic acid]	3e-06	3e-06	3e-06	3e-06	3e-06	3e-06
meta_30	(±)16-HETE[(±)16-hydroxy-5Z,8Z,11Z,14Z-eicosatetraenoic acid]	3e-06	3e-06	3e-06	3e-06	3e-06	3e-06
meta_31	15-oxoETE[15-oxo-5Z,8Z,11Z,13E-eicosatetraenoic acid]	3e-06	3e-06	3e-06	3e-06	3e-06	3e-06
meta_32	(±)15-HETE[(±)15-hydroxy-5Z,8Z,11Z,13E-eicosatetraenoic acid]	3e-06	3e-06	3e-06	3e-06	3e-06	3e-06
meta_33	12-HHT[12-Hydroxy-5,8,10-heptadecatrienoic acid]	3e-06	3e-06	3e-06	3e-06	3e-06	3e-06
meta_34	8,9-EET[(±)8,9-epoxy-5Z,11Z,14Z-eicosatrienoic acid]	3e-06	3e-06	3e-06	3e-06	3e-06	3e-06
meta_35	5(S),15(S)-DiHETE[5S,15S-dihydroxy-6E,8Z,10Z,13E-eicosatetraenoic acid]	3e-06	3e-06	3e-06	3e-06	3e-06	3e-06
meta_36	8-HETE[8-hydroxy-5Z,9E,11Z,14Z-eicosatetraenoic acid]	3e-06	3e-06	3e-06	3e-06	3e-06	3e-06
meta_37	(±)9-HETE[(±)-9-hydroxy-5Z,7E,11Z,14Z-eicosatetraenoic acid]	3e-06	3e-06	3e-06	3e-06	3e-06	3e-06
meta_38	LTE4[5S-hydroxy-6R-(S-cysteinyl)-7E,9E,11Z,14Z-eicosatetraenoic acid]	3e-06	3e-06	3e-06	3e-06	0.956943	3e-06
meta_39	5,6-DiHETrE[(±)5,6-dihydroxy-8Z,11Z,14Z-eicosatrienoic acid]	3e-06	3e-06	3e-06	3e-06	3e-06	3e-06
meta_40	11β-PGE2[9-oxo-11S,15S-dihydroxy-5Z,13E-prostadienoic acid]	3e-06	3e-06	3e-06	3e-06	3e-06	3e-06
meta_41	14,15-EET[(±)14,15-epoxy-5Z,8Z,11Z-eicosatrienoic acid]	3e-06	3e-06	3e-06	3e-06	3e-06	3e-06
meta_42	12-OxoETE[12-oxo-5Z,8Z,10E,14Z-eicosatetraenoic acid]	3e-06	3e-06	3e-06	3e-06	3e-06	3e-06
meta_43	13,14-dihydro-15-keto PGF2α[9α,11α-dihydroxy-15-oxo-prost-5Z-en-1-oic acid]	3e-06	8.3e-05	3e-06	3e-06	0.000143	0.000163
meta_44	12-epi LTB4[5S,12S-dihydroxy-6Z,8E,10E,14Z-eicosatetraenoic acid]	3e-06	3e-06	3e-06	3e-06	3e-06	3e-06
meta_45	11-trans-LTE4[5S-hydroxy-6R-(S-cysteinyl)-7E,9E,11E14Z-eicosatetraenoic acid]	0.759763	3e-06	0.630813	0.723313	0.804253	0.674433
meta_46	PGD2[9α,15S-dihydroxy-11-oxo-prosta-5Z,13E-dien-1-oic acid]	0.038773	0.047763	0.053313	0.036353	0.014623	0.019203
meta_47	(±)17-HETE[(±)17-hydroxy-5Z,8Z,11Z,14Z-eicosatetraenoic acid]	3e-06	3e-06	3e-06	3e-06	3e-06	3e-06
meta_48	(±)18-HETE[(±)18-hydroxy-5Z,8Z,11Z,14Z-eicosatetraenoic acid]	3e-06	3e-06	3e-06	3e-06	3e-06	3e-06
meta_49	19(S)-HETE[19S-hydroxy-5Z,8Z,11Z,14Z-eicosatetraenoic acid]	3e-06	3e-06	3e-06	3e-06	3e-06	3e-06
meta_50	20-HETE[20-hydroxy-5Z,8Z,11Z,14Z-eicosatetraenoic acid]	3e-06	3e-06	3e-06	3e-06	3e-06	3e-06
meta_51	5,6-EET[(±)5,6-epoxy-8Z,11Z,14Z-eicosatrienoic acid]	3e-06	3e-06	3e-06	3e-06	3e-06	3e-06
meta_52	6-keto-PGF1α[6 keto-PGF1α[6-oxo-9α,11α,15S-trihydroxy-prost-13E-en-1-oic acid]	0.031223	0.038943	0.028563	0.028943	0.056763	0.041993
meta_53	5-isoPGF2VI[(8β)-5,9α,11α-trihydroxy-prosta-6E,14Z-dien-1-oic acid]	0.001913	0.001503	0.002443	0.006803	0.007983	0.008463
meta_54	20-OH-LTB4[5S,12R,20-trihydroxy-6Z,8E,10E,14Z-eicosatetraenoic acid]	0.006373	0.010853	0.004153	0.011673	0.006693	0.006213
meta_55	20-COOH-LTB4[5S,12R-dihydroxy-6Z,8E,10E,14Z-eicosatetraene-1,20-dioic acid]	0.055823	0.080923	0.022993	0.021163	0.038303	0.039063
meta_56	2,3-dinor-8-iso-PGF2α[2,3-Dinor-8-Epi-Prostaglandin F2alpha]	0.022433	0.020243	0.025483	0.022353	0.021513	0.035903
meta_57	19(R)-hydroxy PGF2α[9α,11α,15S,19R-tetrahydroxy-prosta-5Z,13E-dien-1-oic acid]	0.097953	0.093363	0.203623	0.122113	0.208013	0.133653
meta_58	15-keto-PGF2α[9S,11R-dihydroxy-15-oxo-5Z,13E-prostadienoic acid]	0.008073	0.006253	0.007663	0.009153	0.012163	0.012333
meta_59	LTB4[5S,12R-dihydroxy-6Z,8E,10E,14Z-eicosatetraenoic acid]	3e-06	3e-06	3e-06	3e-06	3e-06	3e-06
meta_60	LTD4[5S-hydroxy-6R-(S-cysteinylglycinyl)-7E,9E,11Z,14Z-eicosatetraenoic acid]	3e-06	3e-06	3e-06	3e-06	3e-06	3e-06
meta_61	PGF2α[9α,11α,15S-trihydroxy-prosta-5Z,13E-dien-1-oic acid]	3e-06	3e-06	3e-06	3e-06	3e-06	3e-06
meta_62	TXB2[9α,11,15S-trihydroxythromba-5Z,13E-dien-1-oic acid]	0.140583	0.094893	0.048113	0.122303	0.067453	0.101503
meta_63	tetranor-PGFM[tetranor-PGFM]	1.25847	1.42527	1.65576	2.31797	3.22686	2.0907
meta_64	6-trans-LTB4[5S,12R-dihydroxy-6E,8E,10E,14Z-eicosatetraenoic acid]	3e-06	3e-06	3e-06	3e-06	3e-06	3e-06
meta_65	15-deoxy-Δ12,14-PGA2[15-deoxy-Δ12,14-PGA2[9-oxo-prosta-5Z,10,12Z,14E-tetraen-1-oic acid]	3e-06	3e-06	3e-06	3e-06	3e-06	3e-06
meta_66	13,14-dihydro-15-keto PGD2[11,15-dioxo-9S-hydroxy-5Z-prostenoic acid]	3e-06	3e-06	3e-06	3e-06	3e-06	3e-06
meta_67	20-hydroxy PGF2α[9α,11α,15S,20-tetrahydroxy-prosta-5Z,13E-dien-1-oic acid]	0.010853	0.018053	0.009073	0.007643	0.019483	0.012193
meta_68	14,15-LTE4[ 15S-hydroxy,14R-(S-cysteinyl)-5Z,8Z,10E,12E-eicosatetraenoic acid]	3e-06	3e-06	3e-06	3e-06	3e-06	3e-06
meta_69	8-iso-PGF2α[8-iso 9α,11α,15S-trihydroxy-prosta-5Z,13E-dien-1-oic acid]	0.197243	0.158723	0.366423	0.827043	1.22367	0.856873
meta_70	13,14-dihydro-15-keto PGE2[9,15-dioxo-11R-hydroxy-5Z-prostenoic acid]	3e-06	3e-06	3e-06	3e-06	3e-06	3e-06
meta_71	13,14-dihydro PGF2α[9α,11α,15S-trihydroxy-prost-5Z-en-1-oic acid]	3e-06	3e-06	3e-06	3e-06	3e-06	3e-06
meta_72	11β-PGF2α[9S,11S,15S-trihydroxy-5Z,13E-prostadienoic acid]	0.002583	0.002623	0.002673	0.005573	0.008383	0.007153
meta_73	PGE1[9-oxo-11α,15S-dihydroxy-prost-13E-en-1-oic acid]	0.024373	0.026193	0.036583	0.038793	0.059583	0.045603
meta_74	11-deoxy PGE1[9-oxo-15S-hydroxy-prost-13E-en-1-oic acid]	0.004103	0.010343	0.007703	3e-06	3e-06	0.003833
meta_75	8(S)-HETrE[8S-hydroxy-9E,11Z,14Z-eicosatrienoic acid]	3e-06	3e-06	3e-06	3e-06	3e-06	3e-06
meta_76	PGF1α[9α,11α,15S-trihydroxy-prost-13E-en-1-oic acid]	3e-06	3e-06	3e-06	3e-06	3e-06	3e-06
meta_77	PGK1[9,11-dioxo-15S-hydroxy-prost-13E-en-1-oic acid]	3e-06	3e-06	3e-06	3e-06	0.228993	3e-06
meta_78	15(S)-HETrE[15S-hydroxy-8Z,11Z,13E-eicosatrienoic acid]	3e-06	0.000323	3e-06	3e-06	3e-06	3e-06
meta_79	TXB1[9S,11,15S-trihydroxy-thrombox-13E-enoic acid]	0.046363	0.050313	3e-06	0.055783	3e-06	0.012663
meta_80	15-keto-PGF1α[9S,11R-dihydroxy-15-oxo-13E-prostaenoic acid]	0.005303	3e-06	0.010363	3e-06	3e-06	3e-06
meta_81	PGD1[9α,15S-dihydroxy-11-oxo-prost-13E-en-1-oic acid]	3e-06	0.011193	3e-06	3e-06	3e-06	3e-06
meta_82	DGLA[Dihomo-γ-Linolenic Acid]	3e-06	3e-06	0.399303	1.34196	3e-06	0.166053
meta_83	(±)7(8)-DiHDPE(A)[(+/-)-7(8)-dihydroxy-4Z,10Z,13Z,16Z,19Z-Docosapentaenoic Acid]	3e-06	3e-06	3e-06	3e-06	3e-06	3e-06
meta_84	1-Mar[7R,14S-dihydroxy-4Z,8E,10E,12Z,16Z,19Z-docosahexaenoic acid]	3e-06	3e-06	3e-06	3e-06	3e-06	3e-06
meta_85	16(17)-EpDPE[(±)16,17-epoxy-4Z,7Z,10Z,13Z,19Z-docosapentaenoic acid]	3e-06	3e-06	3e-06	3e-06	3e-06	3e-06
meta_86	RvD3[4S,11R,17S-trihydroxy-5Z,7E,9E,13Z,15E,19Z-docosahexaenoic acid]	3e-06	3e-06	3e-06	3e-06	3e-06	3e-06
meta_87	(±)7,8-EpDPE[(±)7(8)-epoxy-4Z,10Z,13Z,16Z,19Z-docosapentaenoic acid]	3e-06	3e-06	3e-06	3e-06	3e-06	3e-06
meta_88	(±)19(20)-DiHDPE(A)[(+/-)-19(20)-dihydroxy-4Z,7Z,10Z,13Z,16Z-Docosapentaenoic Acid]	3e-06	3e-06	3e-06	3e-06	3e-06	3e-06
meta_89	PDX[10(S),17(S)-dihydroxy-4Z,7Z,11E,13Z,15E,19Z-docosahexaenoic acid]	3e-06	3e-06	3e-06	3e-06	3e-06	3e-06
meta_90	(±)7-HDHA/HDoHE[(±)7-hydroxy-4Z,8E,10Z,13Z,16Z,19Z-docosahexaenoic acid]	3e-06	3e-06	3e-06	3e-06	3e-06	3e-06
meta_91	RvD5[7S,17S-dihydroxy-4Z,8E,10Z,13Z,15E,19Z-docosahexaenoic acid]	3e-06	3e-06	3e-06	3e-06	3e-06	3e-06
meta_92	(±)13(14)-DiHDPE(A)[(+/-)-13(14)-dihydroxy-4Z,7Z,10Z,16Z,19Z-Docosapentaenoic Acid]	3e-06	3e-06	3e-06	3e-06	3e-06	3e-06
meta_93	(±)19(20)-EpDPE(A)[(+/-)-19(20)-Epoxy-4Z,7Z,10Z,13Z,16Z-Docosapentaenoic Acid]	3e-06	3e-06	3e-06	3e-06	3e-06	3e-06
meta_94	(±)4-HDHA/HDoHE[(±)4-hydroxy-5E,7Z,10Z,13Z,16Z,19Z-docosahexaenoic acid]	0.006843	0.006273	0.009953	0.038513	0.034893	3e-06
meta_95	DHA[Docosahexaenoic Acid]	3e-06	0.174683	0.287303	3e-06	3e-06	0.370803
meta_96	(±)10-HDHA/HDoHE[ (+/-)-10-Hydroxy-4Z,7Z,11E,13Z,16Z,19Z-Docosahexaenoic Acid]	3e-06	3e-06	0.004753	0.032583	0.057983	3e-06
meta_97	(±)11-HDHA/HDoHE[(+/-)-11-Hydroxy-4Z,7Z,9E,13Z,16Z,19Z-Docosahexaenoic Acid]	3e-06	3e-06	0.005063	0.032333	0.051723	3e-06
meta_98	(±)13-HDHA/HDoHE[(+/-)-13-hydroxy-4Z,7Z,10Z,14E,16Z,19Z-docosahexaenoic acid]	0.007573	3e-06	0.008023	3e-06	0.099353	3e-06
meta_99	RvD1[7S,8R,17S-trihydroxy-4Z,9E,11E,13Z,15E,19Z-docosahexaenoic acid]	3e-06	0.002643	3e-06	0.000533	3e-06	3e-06
meta_100	(±)20-HDHA/HDoHE[(+/-)20-Hydroxy-4Z,7Z,10Z,13Z,16Z,18E-Docosahexaenoic Acid]	3e-06	3e-06	0.013263	3e-06	3e-06	3e-06
meta_101	(±)8-HDHA/HDoHE[(+/-)-8-Hydroxy-4Z,6E,10Z,13Z,16Z,19Z-Docosahexaenoic Acid]	3e-06	3e-06	0.008293	3e-06	3e-06	3e-06
meta_102	RvD2[7S,16R,17S-trihydroxy-4Z,8E,10Z,12E,14E,19Z-docosahexaenoic acid]	3e-06	3e-06	3e-06	3e-06	3e-06	3e-06
meta_103	(±)14-HDHA/HDoHE[14S-hydroxy-4Z,7Z,10Z,12E,16Z,19Z-docosahexaenoic acid]	3e-06	3e-06	3e-06	3e-06	3e-06	3e-06
meta_104	(±)17-HDHA/HDoHE[(±)17-hydroxy-4Z,7Z,10Z,13Z,15E,19Z-docosahexaenoic acid]	3e-06	3e-06	3e-06	3e-06	3e-06	3e-06
meta_105	(±)16-HDHA/HDoHE[(+/-)-16-Hydroxy-4Z,7Z,10Z,13Z,17E,19Z-Docosahexaenoic Acid]	3e-06	3e-06	3e-06	3e-06	3e-06	3e-06
meta_106	PGF3α[9α,11α,15S-trihydroxy-prosta-5Z,13E,17Z-trien-1-oic acid]	3e-06	3e-06	3e-06	3e-06	3e-06	3e-06
meta_107	PGD3[9S,15S-dihydroxy-11-oxo-5Z,13E,17Z-prostatrienoic acid]	3e-06	3e-06	3e-06	3e-06	3e-06	3e-06
meta_108	(±)8(9)-DiHETE[(+/-)-8,9-dihydroxy-5Z,11Z,14Z,17Z-eicosatetraenoic acid]	3e-06	3e-06	3e-06	3e-06	3e-06	3e-06
meta_109	(±)5,6-DIHETE[(±)5,6-dihydroxy-8Z,11Z,14Z,17Z-eicosatetraenoic acid]	3e-06	3e-06	3e-06	3e-06	3e-06	3e-06
meta_110	17(18)-EpETE[(±)17,18-epoxy-5Z,8Z,11Z,14Z-eicosatetraenoic acid]	3e-06	3e-06	3e-06	3e-06	3e-06	3e-06
meta_111	(±)17(18)-DiHETE[(+/-)-17,18-dihydroxy-5Z,8Z,11Z,14Z-eicosatetraenoic acid]	3e-06	3e-06	3e-06	3e-06	3e-06	3e-06
meta_112	(±)14(15)-DiHETE[(+/-)-14,15-dihydroxy-5Z,8Z,11Z,17Z-eicosatetraenoic acid]	3e-06	3e-06	3e-06	3e-06	3e-06	3e-06
meta_113	RvE1[5S,12R,18R-trihydroxy-6Z,8E,10E,14Z,16E-eicosapentaenoic acid]	0.033953	0.017173	0.016653	0.014823	0.025253	0.020483
meta_114	EPA[Eicosapentaenoic Acid]	0.033133	0.027433	0.068783	3e-06	3e-06	0.042793
meta_115	(±)5-HEPE[(±)-5-hydroxy-6E,8Z,11Z,14Z,17Z-eicosapentaenoic acid]	3e-06	3e-06	3e-06	3e-06	3e-06	3e-06
meta_116	(±)18-HEPE[(±)-18-hydroxy-5Z,8Z,11Z,14Z,16E-eicosapentaenoic acid]	3e-06	3e-06	3e-06	3e-06	3e-06	3e-06
meta_117	(±)15-HEPE[(±)-15-hydroxy-5Z,8Z,11Z,13E,17Z-eicosapentaenoic acid]	3e-06	3e-06	3e-06	3e-06	3e-06	3e-06
meta_118	(±)12-HEPE[(±)-12-hydroxy-5Z,8Z,10E,14Z,17Z-eicosapentaenoic acid]	3e-06	3e-06	3e-06	3e-06	3e-06	3e-06
meta_119	(±)11-HEPE[(±)-11-hydroxy-5Z,8Z,12E,14Z,17Z-eicosapentaenoic acid]	3e-06	3e-06	3e-06	3e-06	3e-06	3e-06
meta_120	(±)11(12)-DiHETE[(+/-)-11,12-dihydroxy-5Z,8Z,14Z,17Z-eicosatetraenoic acid]	3e-06	3e-06	3e-06	3e-06	3e-06	3e-06
meta_121	(±)14(15)-EpETE[(+/-)-14(15)-Epoxy-5Z,8Z,11Z,17Z-Eicosatetraenoic Acid]	3e-06	3e-06	3e-06	3e-06	3e-06	3e-06
meta_122	(±)9-HEPE[(±)-9-hydroxy-5Z,7E,11Z,14Z,17Z-eicosapentaenoic acid]	3e-06	3e-06	3e-06	3e-06	3e-06	3e-06
meta_123	LXA5[5S,6R,15S-trihydroxy-7E,9E,11Z,13E,17Z-eicosapentaenoic acid]	0.157933	0.098033	0.047433	3e-06	3e-06	3e-06
meta_124	TxB3[9α,11,15S-trihydroxythromba-5Z,13E,17Z-trien-1-oic acid]	3e-06	3e-06	3e-06	0.188773	0.257503	0.166533
meta_125	(±)8-HEPE[(±)-8-hydroxy-5Z,9E,11Z,14Z,17Z-eicosapentaenoic acid]	3e-06	3e-06	3e-06	3e-06	3e-06	3e-06
meta_126	GLA[γ-Linolenic Acid]	3e-06	3e-06	3e-06	3e-06	3e-06	3e-06
meta_127	13(S)-HOTrE(γ)[13S-hydroxy-6Z,9Z,11E-octadecatrienoic acid]	3e-06	3e-06	3e-06	3e-06	3e-06	3e-06
meta_128	(±)12(13)-DiHOME[12,13-dihydroxy-9Z-octadecenoic acid]	0.137333	0.093683	0.064393	0.045633	0.035183	0.056183
meta_129	12,13-EpOME[(±)12(13)epoxy-9Z-octadecenoic acid]	0.778903	0.507303	0.162753	0.123823	0.163593	0.168493
meta_130	13(S)-HODE[13S-hydroxy-9Z,11E-octadecadienoic acid]	1.56132	1.57219	1.49859	2.42822	3.6219	2.22196
meta_131	9(S),10(S),13(S)-TriHOME[9（S）,10(S),13(S)-Trihydroxy-11-Octadecenoic Acid]	0.106933	0.119243	0.128053	1.29858	1.72062	0.546433
meta_132	9(S),12(S),13(S)-TriHOME[9S,12S,13S-Trihydroxy-10E-Octadecenoic Acid]	1.39125	1.08585	1.72203	6.19811	10.5172	1.65162
meta_133	trans-EKODE-(E)-Ib[9-oxo-11-(3-pentyl-2-oxiranyl)-10E-undecenoic acid]	0.613323	0.350203	0.326013	0.387593	0.687833	0.349063
meta_134	9,10-DiHOME[(±)9,10-dihydroxy-12Z-octadecenoic acid]	0.112103	0.081763	0.057803	0.032743	0.022033	0.044913
meta_135	9,10-EpOME[(±)9,10-epoxy-12Z-octadecenoic acid]	0.841503	0.535073	0.236443	0.204643	0.269983	0.219243
meta_136	13(S)-HpODE[13S-hydroperoxy-9Z,11E-octadecadienoic acid]	3e-06	3e-06	3e-06	3e-06	0.015963	0.019223
meta_137	9-oxoODE[9-oxo-10E,12Z-octadecadienoic acid]	0.001593	0.001183	0.003143	0.003963	0.023283	0.015653
meta_138	LA[Linoleic Acid]	187.578	175.79	304.801	258.704	347.686	273.778
meta_139	13-oxoODE[13-oxo-9Z,11E-octadecadienoic acid]	0.000573	0.000453	0.001063	0.002363	0.007483	0.006553
meta_140	(±)9-HODE[(±)-9-hydroxy-10E,12Z-octadecadienoic acid]	4.19696	3.21033	2.73438	3.26088	4.87593	3.22244
meta_141	5-HETrE[5S-hydroxy-6E,8Z,11Z-eicosatrienoic acid]	3e-06	3e-06	3e-06	0.001013	0.000353	3e-06
