# Supplementary material for: Quorum Sensing-Mediated Lipid Oxidation Further Regulating the Environmental Adaptability of Aspergillus ochraceus
Source: Metabolites. 2023 Mar 29;13(4):491. doi: 10.3390/metabo13040491 (PMC10146863; doi:10.3390/metabo13040491)
Supplement: Supplementary file 1 [file metabolites-13-00491-s001.zip › Table S2 The expression levels of oxygenases genes.xlsx]

## Sheet: ko00590
#ID	nr_Symbol	H1_count	H1_FPKM	H2_count	H2_FPKM	H3_count	H3_FPKM	L1_count	L1_FPKM	L2_count	L2_FPKM	L3_count	L3_FPKM	H1_H2_H3_count	H1_H2_H3_FPKM	L1_L2_L3_count	L1_L2_L3_FPKM	H1_H2_H3_vs_L1_L2_L3_DESeq2_FDR	H1_H2_H3_vs_L1_L2_L3_DESeq2_log2FC	H1_H2_H3_vs_L1_L2_L3_DESeq2_(FDR_0.01_FC_2)_regulated	H1_H2_H3_vs_L1_L2_L3_DESeq2_(FDR_0.05_FC_2)_regulated	H1_vs_L1_EBSeq_FDR	H1_vs_L1_EBSeq_log2FC	H1_vs_L1_EBSeq_(FDR_0.01_FC_2)_regulated	H2_vs_L2_EBSeq_FDR	H2_vs_L2_EBSeq_log2FC	H2_vs_L2_EBSeq_(FDR_0.01_FC_2)_regulated	H3_vs_L3_EBSeq_FDR	H3_vs_L3_EBSeq_log2FC	H3_vs_L3_EBSeq_(FDR_0.01_FC_2)_regulated	COG_class	COG_class_annotation	GO_annotation	KEGG_annotation	KOG_class	KOG_class_annotation	Pfam_annotation	Swissprot_annotation	TrEMBL_annotation	eggNOG_class	eggNOG_class_annotation	nr_annotation	GO_second_level_annotation	KEGG_pathway_annotation	SSR_SSR_nr	SSR_SSR_type	SSR_SSR	SSR_Size	SSR_SSR_Start
TRINITY_DN2262_c0_g1	P170DRAFT_364473	542	10.4	488	10.12	500	9.4	535	9.68	553	8.97	453	7.6	510	9.97	513.67	8.75	0.800151	-0.0886565	normal	normal	0.952832	0.074141	normal	0.942248	-0.0643827	normal	0.930251	-0.304667	normal	[QV]	--	Molecular Function: monooxygenase activity (GO:0004497);; Molecular Function: iron ion binding (GO:0005506);; Molecular Function: oxidoreductase activity, acting on paired donors, with incorporation or reduction of molecular oxygen (GO:0016705);; Molecular Function: heme binding (GO:0020037);;	K17726|1.2e-27|fme:FOMMEDRAFT_138337|K17726 phylloquinone omega-hydroxylase / docosahexaenoic acid omega-hydroxylase / leukotriene-B4 20-monooxygenase [EC:1.14.14.78 1.14.14.79 1.14.14.94] | (RefSeq) cytochrome P450	[QI]	--	Cytochrome P450;; Fungal specific transcription factor domain	Phomenoic acid biosynthesis cluster cytochrome P450 monooxygenase OS=Leptosphaeria maculans (strain JN3 / isolate v23.1.3 / race Av1-4-5-6-7-8) OX=985895 GN=P450 PE=2 SV=1	Cytochrome P450 monooxygenase OS=Aspergillus steynii IBT 23096 OX=1392250 GN=P170DRAFT_364473 PE=3 SV=1	Q	Secondary metabolites biosynthesis, transport and catabolism	cytochrome P450 monooxygenase [Aspergillus steynii IBT 23096]	molecular function: catalytic activity (GO:0003824);; biological process: metabolic process (GO:0008152);; biological process: single-organism process (GO:0044699);; molecular function: binding (GO:0005488)	Arachidonic acid metabolism (ko00590)	--	--	--	--	--
TRINITY_DN6235_c0_g1	P170DRAFT_437596	2237	38.57	1770	32.95	1404	23.67	1044	16.96	1304	18.98	1211	18.16	1803.67	31.73	1186.33	18.03	0.0120556	-0.704331	normal	normal	0.0287517	-1.00477	normal	0.730384	-0.684701	normal	0.928456	-0.376316	normal	--	--	Molecular Function: lysophospholipase activity (GO:0004622);; Biological Process: phospholipid catabolic process (GO:0009395);; Molecular Function: phosphatidyl phospholipase B activity (GO:0102545);;	K16342|0.0e+00|afv:AFLA_134830|K16342 cytosolic phospholipase A2 [EC:3.1.1.4] | (RefSeq) phospholipase A2 (PlaA), putative	[I]	Lipid transport and metabolism	Lysophospholipase catalytic domain	Lysophospholipase 1 OS=Schizosaccharomyces pombe (strain 972 / ATCC 24843) OX=284812 GN=plb1 PE=2 SV=2	Lysophospholipase OS=Aspergillus steynii IBT 23096 OX=1392250 GN=P170DRAFT_437596 PE=3 SV=1	I	Lipid transport and metabolism	FabD/lysophospholipase-like protein [Aspergillus steynii IBT 23096]	molecular function: catalytic activity (GO:0003824);; biological process: metabolic process (GO:0008152);; biological process: cellular process (GO:0009987);; biological process: single-organism process (GO:0044699)	Glycerophospholipid metabolism (ko00564);; Ether lipid metabolism (ko00565);; Arachidonic acid metabolism (ko00590);; Linoleic acid metabolism (ko00591);; alpha-Linolenic acid metabolism (ko00592)	--	--	--	--	--
TRINITY_DN2085_c0_g1	P170DRAFT_382044	129	6.03	40	2.01	125	5.75	97	4.4	205	8.24	196	8.07	98	4.6	166	6.9	0.334413	0.654724	normal	normal	0.921385	-0.311978	normal	3.27242e-05	2.0468	up	0.860232	0.479049	normal	[HR]	--	Molecular Function: hydrolase activity (GO:0016787);;	K08726|4.6e-79|aor:AO090012000395|K08726 soluble epoxide hydrolase / lipid-phosphate phosphatase [EC:3.3.2.10 3.1.3.76] | (RefSeq) unnamed protein product; soluble epoxide hydrolase	--	--	alpha/beta hydrolase fold;; Alpha/beta hydrolase family;; Serine aminopeptidase, S33	--	Putative epoxide hydrolase OS=Aspergillus steynii IBT 23096 OX=1392250 GN=P170DRAFT_382044 PE=4 SV=1	I	Lipid transport and metabolism	putative epoxide hydrolase [Aspergillus steynii IBT 23096]	molecular function: catalytic activity (GO:0003824)	Arachidonic acid metabolism (ko00590);; Peroxisome (ko04146)	--	--	--	--	--
TRINITY_DN1965_c0_g1	P170DRAFT_464192	864	37.5	417	19.02	499	21.38	272	10.93	455	18.17	704	28.31	593.33	25.97	477	19.14	0.473617	-0.414645	normal	normal	4.99379e-06	-1.56677	down	0.936839	-0.118565	normal	0.925977	0.331818	normal	[HR]	--	Molecular Function: hydrolase activity (GO:0016787);;	K08726|4.3e-81|pno:SNOG_13782|K08726 soluble epoxide hydrolase / lipid-phosphate phosphatase [EC:3.3.2.10 3.1.3.76] | (RefSeq) SNOG_13781; hypothetical protein	[I]	Lipid transport and metabolism	alpha/beta hydrolase fold;; Alpha/beta hydrolase family;; Serine aminopeptidase, S33	Epoxide hydrolase srdG OS=Neurospora crassa (strain ATCC 24698 / 74-OR23-1A / CBS 708.71 / DSM 1257 / FGSC 987) OX=367110 GN=srdG PE=2 SV=1	Epoxide hydrolase OS=Aspergillus steynii IBT 23096 OX=1392250 GN=P170DRAFT_464192 PE=4 SV=1	I	Lipid transport and metabolism	epoxide hydrolase [Aspergillus steynii IBT 23096]	molecular function: catalytic activity (GO:0003824)	Arachidonic acid metabolism (ko00590);; Peroxisome (ko04146)	--	--	--	--	--
TRINITY_DN1974_c0_g2	--	129	13.39	60	7.08	114	11.64	87	8.94	187	16.64	216	21.02	101	10.7	163.33	15.53	0.333099	0.583776	normal	normal	0.872306	-0.465393	normal	0.0264336	1.35929	normal	0.506987	0.748531	normal	--	--	Molecular Function: transferase activity (GO:0016740);;	K04097|3.2e-50|afv:AFLA_023740|K04097 prostaglandin-H2 D-isomerase / glutathione transferase [EC:5.3.99.2 2.5.1.18] | (RefSeq) glutathione S-transferase, putative	--	--	Glutathione S-transferase, C-terminal domain	--	Putative glutathione S-transferase OS=Aspergillus leporis OX=41062 GN=BDV29DRAFT_167413 PE=4 SV=1	H	Coenzyme transport and metabolism	putative glutathione S-transferase [Aspergillus leporis]	molecular function: catalytic activity (GO:0003824)	Glutathione metabolism (ko00480);; Arachidonic acid metabolism (ko00590)	--	--	--	--	--
TRINITY_DN2387_c0_g1	P170DRAFT_432229	5297	43.43	5659	56.65	4348	38.25	4734	43.73	5786	44.98	6185	52.37	5101.33	46.11	5568.33	47.03	0.963383	0.0174484	normal	normal	0.981849	-0.0688881	normal	0.973898	-0.212994	normal	0.966902	0.344719	normal	[R]	General function prediction only	Molecular Function: triglyceride lipase activity (GO:0004806);; Cellular Component: membrane (GO:0016020);; Biological Process: lipid catabolic process (GO:0016042);;	K14674|3.2e-261|afv:AFLA_111240|K14674 TAG lipase / steryl ester hydrolase / phospholipase A2 / LPA acyltransferase [EC:3.1.1.3 3.1.1.13 3.1.1.4 2.3.1.51] | (RefSeq) Patatin family phospholipase, putative	[R]	General function prediction only	Domain of unknown function (DUF3336);; Patatin-like phospholipase;; Alpha/beta hydrolase family;; Phenazine biosynthesis-like protein;; Glycosyl hydrolases family 28	Putative galacturan 1,4-alpha-galacturonidase C OS=Aspergillus niger (strain CBS 513.88 / FGSC A1513) OX=425011 GN=rgxC PE=2 SV=1	Patatin-like phospholipase domain-containing protein OS=Aspergillus steynii IBT 23096 OX=1392250 GN=P170DRAFT_432229 PE=3 SV=1	I	Lipid transport and metabolism	putative patatin family phospholipase [Aspergillus steynii IBT 23096]	molecular function: catalytic activity (GO:0003824);; cellular component: membrane (GO:0016020);; biological process: metabolic process (GO:0008152);; biological process: single-organism process (GO:0044699)	Steroid biosynthesis (ko00100);; Glycerolipid metabolism (ko00561);; Glycerophospholipid metabolism (ko00564);; Ether lipid metabolism (ko00565);; Arachidonic acid metabolism (ko00590);; Linoleic acid metabolism (ko00591);; alpha-Linolenic acid metabolism (ko00592)	1	p3	(TTC)5	15	11770
TRINITY_DN259_c0_g1	P170DRAFT_457176	8074	87.59	10328	150.02	8498	102.72	12033	98.57	10492	85.08	9323	67.88	8966.67	113.44	10616	83.84	0.718953	0.142138	normal	normal	0.754139	0.668688	normal	0.980008	-0.222327	normal	0.989578	-0.0298882	normal	[R]	General function prediction only	Molecular Function: triglyceride lipase activity (GO:0004806);; Cellular Component: integral component of membrane (GO:0016021);; Biological Process: lipid catabolic process (GO:0016042);;	K14674|8.0e-59|caur:CJI97_004012|K14674 TAG lipase / steryl ester hydrolase / phospholipase A2 / LPA acyltransferase [EC:3.1.1.3 3.1.1.13 3.1.1.4 2.3.1.51] | (RefSeq) uncharacterized protein	[R]	General function prediction only	Domain of unknown function (DUF3336);; Patatin-like phospholipase;; SAM domain (Sterile alpha motif)	Patatin-like phospholipase domain-containing protein AO090003000839 OS=Aspergillus oryzae (strain ATCC 42149 / RIB 40) OX=510516 GN=AO090003000839 PE=3 SV=1	Patatin-like phospholipase domain-containing protein OS=Aspergillus steynii IBT 23096 OX=1392250 GN=P170DRAFT_457176 PE=3 SV=1	I	Lipid transport and metabolism	putative esterase of the alpha-beta hydrolase superfamily [Aspergillus steynii IBT 23096]	molecular function: catalytic activity (GO:0003824);; cellular component: membrane (GO:0016020);; cellular component: membrane part (GO:0044425);; biological process: metabolic process (GO:0008152);; biological process: single-organism process (GO:0044699)	Steroid biosynthesis (ko00100);; Glycerolipid metabolism (ko00561);; Glycerophospholipid metabolism (ko00564);; Ether lipid metabolism (ko00565);; Arachidonic acid metabolism (ko00590);; alpha-Linolenic acid metabolism (ko00592)	4	p1	(G)10	10	7868
TRINITY_DN2956_c0_g1	P170DRAFT_467952	4885	356.25	5008	392.9	6579	468.86	3465	241.81	7803	484.28	6610	421.01	5490.67	406	5959.33	382.37	0.988641	-0.00969222	normal	normal	0.940341	-0.40209	normal	0.958087	0.394513	normal	0.985459	-0.156735	normal	--	--	Molecular Function: molecular_function (GO:0003674);; Molecular Function: binding (GO:0005488);; Molecular Function: protein binding (GO:0005515);; Cellular Component: cellular_component (GO:0005575);; Cellular Component: intracellular (GO:0005622);; Cellular Component: obsolete cell (GO:0005623);; Cellular Component: nucleus (GO:0005634);; Cellular Component: cytoplasm (GO:0005737);; Biological …	K15730|7.7e-27|bcom:BAUCODRAFT_54166|K15730 cytosolic prostaglandin-E synthase [EC:5.3.99.3] | (RefSeq) hypothetical protein	[O]	Posttranslational modification, protein turnover, chaperones	--	Protein wos2 OS=Schizosaccharomyces pombe (strain 972 / ATCC 24843) OX=284812 GN=wos2 PE=2 SV=1	HSP20-like chaperone OS=Aspergillus steynii IBT 23096 OX=1392250 GN=P170DRAFT_467952 PE=4 SV=1	O	Posttranslational modification, protein turnover, chaperones	HSP20-like chaperone [Aspergillus steynii IBT 23096]	molecular function: binding (GO:0005488);; cellular component: cell (GO:0005623);; cellular component: cell part (GO:0044464);; cellular component: organelle (GO:0043226);; biological process: cellular process (GO:0009987);; biological process: biological regulation (GO:0065007)	Arachidonic acid metabolism (ko00590)	--	--	--	--	--
TRINITY_DN1898_c0_g2	--	2972	138.6	1165	58.53	1700	77.56	1750	77.52	1738	68.75	2061	83.87	1945.67	91.56	1849.67	76.71	0.780424	-0.152738	normal	normal	0.611304	-0.67023	normal	0.93534	0.331361	normal	0.975207	0.114119	normal	--	--	Molecular Function: transferase activity (GO:0016740);;	K04097|9.4e-79|ang:ANI_1_1838144|K04097 prostaglandin-H2 D-isomerase / glutathione transferase [EC:5.3.99.2 2.5.1.18] | (RefSeq) An16g06100; glutathione S-transferase	--	--	Glutathione S-transferase, C-terminal domain;; Glutathione S-transferase, C-terminal domain	--	Glutathione S-transferase OS=Aspergillus flavus OX=5059 GN=BDV35DRAFT_386504 PE=4 SV=1	H	Coenzyme transport and metabolism	glutathione S-transferase, putative [Aspergillus oryzae 3.042]	molecular function: catalytic activity (GO:0003824)	Glutathione metabolism (ko00480);; Arachidonic acid metabolism (ko00590)	--	--	--	--	--
TRINITY_DN5948_c0_g1	--	763	36.12	597	30.45	837	38.77	803	36.12	1210	48.6	1470	60.73	732.33	35.11	1161	48.48	0.134339	0.552677	normal	normal	0.95172	0.166447	normal	0.568341	0.771635	normal	0.625938	0.647742	normal	[I]	Lipid transport and metabolism	Molecular Function: hydrolase activity (GO:0016787);;	K08726|1.1e-10|npa:UCRNP2_9159|K08726 soluble epoxide hydrolase / lipid-phosphate phosphatase [EC:3.3.2.10 3.1.3.76] | (RefSeq) putative alpha beta hydrolase fold-1 protein	--	--	alpha/beta hydrolase fold;; Alpha/beta hydrolase family;; Serine aminopeptidase, S33	--	Alpha/beta hydrolase OS=Aspergillus pseudocaelatus OX=1825620 GN=BDV36DRAFT_308336 PE=4 SV=1	L	Replication, recombination and repair	alpha/beta hydrolase [Aspergillus pseudocaelatus]	molecular function: catalytic activity (GO:0003824)	Arachidonic acid metabolism (ko00590);; Peroxisome (ko04146)	--	--	--	--	--
TRINITY_DN1720_c0_g1	P170DRAFT_511676	4686	77.53	3621	64.65	4705	76.04	3919	61.03	4322	60.3	4076	58.65	4337.33	72.74	4105.67	59.99	0.534105	-0.179197	normal	normal	0.977005	-0.16459	normal	0.97486	0.0101915	normal	0.958858	-0.370433	normal	[E]	Amino acid transport and metabolism	Molecular Function: epoxide hydrolase activity (GO:0004301);; Cellular Component: cytoplasm (GO:0005737);; Molecular Function: metallopeptidase activity (GO:0008237);; Molecular Function: zinc ion binding (GO:0008270);;	K01254|2.3e-158|ang:ANI_1_10044|K01254 leukotriene-A4 hydrolase [EC:3.3.2.6] | (RefSeq) An05g00070; leukotriene A-4 hydrolase	[IOVE]	--	Peptidase family M1 domain;; Peptidase M1 N-terminal domain;; Ubiquinol-cytochrome C chaperone;; Leukotriene A4 hydrolase, C-terminal;; Peptidase family M1 domain	Leucine aminopeptidase 2 OS=Aspergillus niger (strain CBS 513.88 / FGSC A1513) OX=425011 GN=An05g00070 PE=3 SV=2	Leukotriene A(4) hydrolase OS=Aspergillus steynii IBT 23096 OX=1392250 GN=P170DRAFT_511676 PE=3 SV=1	--	--	leukotriene A-4 hydrolase [Aspergillus steynii IBT 23096]	molecular function: catalytic activity (GO:0003824);; cellular component: cell (GO:0005623);; cellular component: cell part (GO:0044464);; biological process: metabolic process (GO:0008152);; molecular function: binding (GO:0005488)	Arachidonic acid metabolism (ko00590)	--	--	--	--	--
[truncated: 28 more columns]

## Sheet: ko00591
#ID	nr_Symbol	H1_count	H1_FPKM	H2_count	H2_FPKM	H3_count	H3_FPKM	L1_count	L1_FPKM	L2_count	L2_FPKM	L3_count	L3_FPKM	H1_H2_H3_count	H1_H2_H3_FPKM	L1_L2_L3_count	L1_L2_L3_FPKM	H1_H2_H3_vs_L1_L2_L3_DESeq2_FDR	H1_H2_H3_vs_L1_L2_L3_DESeq2_log2FC	H1_H2_H3_vs_L1_L2_L3_DESeq2_(FDR_0.01_FC_2)_regulated	H1_H2_H3_vs_L1_L2_L3_DESeq2_(FDR_0.05_FC_2)_regulated	H1_vs_L1_EBSeq_FDR	H1_vs_L1_EBSeq_log2FC	H1_vs_L1_EBSeq_(FDR_0.01_FC_2)_regulated	H2_vs_L2_EBSeq_FDR	H2_vs_L2_EBSeq_log2FC	H2_vs_L2_EBSeq_(FDR_0.01_FC_2)_regulated	H3_vs_L3_EBSeq_FDR	H3_vs_L3_EBSeq_log2FC	H3_vs_L3_EBSeq_(FDR_0.01_FC_2)_regulated	COG_class	COG_class_annotation	GO_annotation	KEGG_annotation	KOG_class	KOG_class_annotation	Pfam_annotation	Swissprot_annotation	TrEMBL_annotation	eggNOG_class	eggNOG_class_annotation	nr_annotation	GO_second_level_annotation	KEGG_pathway_annotation	SSR_SSR_nr	SSR_SSR_type	SSR_SSR	SSR_Size	SSR_SSR_Start
TRINITY_DN6235_c0_g1	P170DRAFT_437596	2237	38.57	1770	32.95	1404	23.67	1044	16.96	1304	18.98	1211	18.16	1803.67	31.73	1186.33	18.03	0.0120556	-0.704331	normal	normal	0.0287517	-1.00477	normal	0.730384	-0.684701	normal	0.928456	-0.376316	normal	--	--	Molecular Function: lysophospholipase activity (GO:0004622);; Biological Process: phospholipid catabolic process (GO:0009395);; Molecular Function: phosphatidyl phospholipase B activity (GO:0102545);;	K16342|0.0e+00|afv:AFLA_134830|K16342 cytosolic phospholipase A2 [EC:3.1.1.4] | (RefSeq) phospholipase A2 (PlaA), putative	[I]	Lipid transport and metabolism	Lysophospholipase catalytic domain	Lysophospholipase 1 OS=Schizosaccharomyces pombe (strain 972 / ATCC 24843) OX=284812 GN=plb1 PE=2 SV=2	Lysophospholipase OS=Aspergillus steynii IBT 23096 OX=1392250 GN=P170DRAFT_437596 PE=3 SV=1	I	Lipid transport and metabolism	FabD/lysophospholipase-like protein [Aspergillus steynii IBT 23096]	molecular function: catalytic activity (GO:0003824);; biological process: metabolic process (GO:0008152);; biological process: cellular process (GO:0009987);; biological process: single-organism process (GO:0044699)	Glycerophospholipid metabolism (ko00564);; Ether lipid metabolism (ko00565);; Arachidonic acid metabolism (ko00590);; Linoleic acid metabolism (ko00591);; alpha-Linolenic acid metabolism (ko00592)	--	--	--	--	--
TRINITY_DN3878_c0_g1	P170DRAFT_347694	4864	47.34	6659	70.02	9531	90.71	9170	83.9	21261	174.44	14175	119.86	7018	69.36	14868.7	126.07	0.0413728	0.947404	normal	normal	0.041611	1.00764	normal	0.00604383	1.42938	up	0.968456	0.409011	normal	[QV]	--	Molecular Function: peroxidase activity (GO:0004601);; Molecular Function: iron ion binding (GO:0005506);; Biological Process: response to oxidative stress (GO:0006979);; Molecular Function: oxidoreductase activity, acting on paired donors, with incorporation or reduction of molecular oxygen (GO:0016705);; Molecular Function: heme binding (GO:0020037);;	K17863|0.0e+00|aor:AO090003001138|K17863 linoleate 8R-lipoxygenase / 9,12-octadecadienoate 8-hydroperoxide 8R-isomerase [EC:1.13.11.60 5.4.4.5] | (RefSeq) unnamed protein product; predicted protein	--	--	Animal haem peroxidase;; Cytochrome P450	Psi-producing oxygenase A OS=Neosartorya fumigata (strain CEA10 / CBS 144.89 / FGSC A1163) OX=451804 GN=ppoA PE=3 SV=1	Heme peroxidase OS=Aspergillus steynii IBT 23096 OX=1392250 GN=P170DRAFT_347694 PE=4 SV=1	S	Function unknown	heme peroxidase [Aspergillus steynii IBT 23096]	molecular function: catalytic activity (GO:0003824);; molecular function: antioxidant activity (GO:0016209);; biological process: metabolic process (GO:0008152);; biological process: cellular process (GO:0009987);; biological process: single-organism process (GO:0044699);; biological process: response to stimulus (GO:0050896);; biological process: detoxification (GO:0098754);; molecular function:…	Linoleic acid metabolism (ko00591)	1	p1	(T)10	10	1158
TRINITY_DN2387_c0_g1	P170DRAFT_432229	5297	43.43	5659	56.65	4348	38.25	4734	43.73	5786	44.98	6185	52.37	5101.33	46.11	5568.33	47.03	0.963383	0.0174484	normal	normal	0.981849	-0.0688881	normal	0.973898	-0.212994	normal	0.966902	0.344719	normal	[R]	General function prediction only	Molecular Function: triglyceride lipase activity (GO:0004806);; Cellular Component: membrane (GO:0016020);; Biological Process: lipid catabolic process (GO:0016042);;	K14674|3.2e-261|afv:AFLA_111240|K14674 TAG lipase / steryl ester hydrolase / phospholipase A2 / LPA acyltransferase [EC:3.1.1.3 3.1.1.13 3.1.1.4 2.3.1.51] | (RefSeq) Patatin family phospholipase, putative	[R]	General function prediction only	Domain of unknown function (DUF3336);; Patatin-like phospholipase;; Alpha/beta hydrolase family;; Phenazine biosynthesis-like protein;; Glycosyl hydrolases family 28	Putative galacturan 1,4-alpha-galacturonidase C OS=Aspergillus niger (strain CBS 513.88 / FGSC A1513) OX=425011 GN=rgxC PE=2 SV=1	Patatin-like phospholipase domain-containing protein OS=Aspergillus steynii IBT 23096 OX=1392250 GN=P170DRAFT_432229 PE=3 SV=1	I	Lipid transport and metabolism	putative patatin family phospholipase [Aspergillus steynii IBT 23096]	molecular function: catalytic activity (GO:0003824);; cellular component: membrane (GO:0016020);; biological process: metabolic process (GO:0008152);; biological process: single-organism process (GO:0044699)	Steroid biosynthesis (ko00100);; Glycerolipid metabolism (ko00561);; Glycerophospholipid metabolism (ko00564);; Ether lipid metabolism (ko00565);; Arachidonic acid metabolism (ko00590);; Linoleic acid metabolism (ko00591);; alpha-Linolenic acid metabolism (ko00592)	1	p3	(TTC)5	15	11770
TRINITY_DN1540_c0_g2	P170DRAFT_472683	14547	180.56	12282	164.66	9550	115.9	6880	80.31	6664	69.72	6125	66.06	12126.3	153.71	6556.33	72.03	0.000182517	-0.980364	normal	normal	0.0714659	-0.986823	normal	0.113827	-1.12686	normal	0.389978	-0.804138	normal	[QV]	--	Molecular Function: peroxidase activity (GO:0004601);; Molecular Function: iron ion binding (GO:0005506);; Biological Process: response to oxidative stress (GO:0006979);; Molecular Function: oxidoreductase activity, acting on paired donors, with incorporation or reduction of molecular oxygen (GO:0016705);; Molecular Function: heme binding (GO:0020037);;	K17862|0.0e+00|ang:ANI_1_1118024|K17862 linoleate 10R-lipoxygenase [EC:1.13.11.62] | (RefSeq) An02g07930; fatty acid oxygenase	--	--	Animal haem peroxidase;; Cytochrome P450;; Animal haem peroxidase	Linoleate 10R-lipoxygenase OS=Neosartorya fumigata (strain ATCC MYA-4609 / Af293 / CBS 101355 / FGSC A1100) OX=330879 GN=ppoC PE=1 SV=2	Heme peroxidase OS=Aspergillus steynii IBT 23096 OX=1392250 GN=P170DRAFT_472683 PE=4 SV=1	S	Function unknown	heme peroxidase [Aspergillus steynii IBT 23096]	molecular function: catalytic activity (GO:0003824);; molecular function: antioxidant activity (GO:0016209);; biological process: metabolic process (GO:0008152);; biological process: cellular process (GO:0009987);; biological process: single-organism process (GO:0044699);; biological process: response to stimulus (GO:0050896);; biological process: detoxification (GO:0098754);; molecular function:…	Linoleic acid metabolism (ko00591)	--	--	--	--	--
[truncated: 28 more columns]

## Sheet: ko00592
#ID	nr_Symbol	H1_count	H1_FPKM	H2_count	H2_FPKM	H3_count	H3_FPKM	L1_count	L1_FPKM	L2_count	L2_FPKM	L3_count	L3_FPKM	H1_H2_H3_count	H1_H2_H3_FPKM	L1_L2_L3_count	L1_L2_L3_FPKM	H1_H2_H3_vs_L1_L2_L3_DESeq2_FDR	H1_H2_H3_vs_L1_L2_L3_DESeq2_log2FC	H1_H2_H3_vs_L1_L2_L3_DESeq2_(FDR_0.01_FC_2)_regulated	H1_H2_H3_vs_L1_L2_L3_DESeq2_(FDR_0.05_FC_2)_regulated	H1_vs_L1_EBSeq_FDR	H1_vs_L1_EBSeq_log2FC	H1_vs_L1_EBSeq_(FDR_0.01_FC_2)_regulated	H2_vs_L2_EBSeq_FDR	H2_vs_L2_EBSeq_log2FC	H2_vs_L2_EBSeq_(FDR_0.01_FC_2)_regulated	H3_vs_L3_EBSeq_FDR	H3_vs_L3_EBSeq_log2FC	H3_vs_L3_EBSeq_(FDR_0.01_FC_2)_regulated	COG_class	COG_class_annotation	GO_annotation	KEGG_annotation	KOG_class	KOG_class_annotation	Pfam_annotation	Swissprot_annotation	TrEMBL_annotation	eggNOG_class	eggNOG_class_annotation	nr_annotation	GO_second_level_annotation	KEGG_pathway_annotation	SSR_SSR_nr	SSR_SSR_type	SSR_SSR	SSR_Size	SSR_SSR_Start
TRINITY_DN3776_c0_g1	P170DRAFT_390718	1876	44.64	1443	35.71	2834	66	5424	116.84	5152	100.01	3511	69.82	2051	48.78	4695.67	95.56	0.00603052	1.09847	up	up	4.93139e-07	1.62372	up	0.000427495	1.58931	up	0.979441	0.145382	normal	[I]	Lipid transport and metabolism	Molecular Function: acyl-CoA oxidase activity (GO:0003997);; Cellular Component: peroxisome (GO:0005777);; Biological Process: fatty acid beta-oxidation (GO:0006635);; Molecular Function: FAD binding (GO:0071949);;	K00232|0.0e+00|afv:AFLA_077250|K00232 acyl-CoA oxidase [EC:1.3.3.6] | (RefSeq) fatty-acyl coenzyme A oxidase (Pox1), putative	[I]	Lipid transport and metabolism	Acyl-CoA oxidase;; Acyl-coenzyme A oxidase N-terminal;; Acyl-CoA dehydrogenase, middle domain;; Acyl-CoA dehydrogenase, C-terminal domain	Acyl-coenzyme A oxidase 1 OS=Yarrowia lipolytica (strain CLIB 122 / E 150) OX=284591 GN=POX1 PE=1 SV=1	Acyl-coenzyme A oxidase OS=Aspergillus steynii IBT 23096 OX=1392250 GN=P170DRAFT_390718 PE=3 SV=1	I	Lipid transport and metabolism	acyl-CoA oxidase [Aspergillus steynii IBT 23096]	molecular function: catalytic activity (GO:0003824);; biological process: metabolic process (GO:0008152);; biological process: single-organism process (GO:0044699);; cellular component: cell (GO:0005623);; cellular component: organelle (GO:0043226);; cellular component: cell part (GO:0044464);; biological process: cellular process (GO:0009987);; molecular function: binding (GO:0005488)	Fatty acid degradation (ko00071);; beta-Alanine metabolism (ko00410);; alpha-Linolenic acid metabolism (ko00592);; Propanoate metabolism (ko00640);; Biosynthesis of unsaturated fatty acids (ko01040);; Carbon metabolism (ko01200);; Fatty acid metabolism (ko01212);; Peroxisome (ko04146)	--	--	--	--	--
TRINITY_DN1638_c0_g1	P170DRAFT_438250	10890	163.11	13986	226.26	18438	270.09	7248	102.07	15638	197.55	13465	175.13	14438	219.82	12117	158.25	0.432488	-0.385191	normal	normal	0.927522	-0.494029	normal	0.986213	-0.0840247	normal	0.874751	-0.616953	normal	[I]	Lipid transport and metabolism	Molecular Function: oxidoreductase activity, acting on the CH-CH group of donors (GO:0016627);;	K00232|7.6e-99|shs:STEHIDRAFT_122247|K00232 acyl-CoA oxidase [EC:1.3.3.6] | (RefSeq) acyl-CoA dehydrogenase NM domain-like protein	[I]	Lipid transport and metabolism	--	Acyl-coenzyme A oxidase OS=Kluyveromyces lactis (strain ATCC 8585 / CBS 2359 / DSM 70799 / NBRC 1267 / NRRL Y-1140 / WM37) OX=284590 GN=POX1 PE=3 SV=1	Acyl-CoA dehydrogenase NM domain-like protein OS=Aspergillus steynii IBT 23096 OX=1392250 GN=P170DRAFT_438250 PE=4 SV=1	--	--	acyl-CoA dehydrogenase NM domain-like protein [Aspergillus steynii IBT 23096]	molecular function: catalytic activity (GO:0003824);; biological process: metabolic process (GO:0008152);; biological process: single-organism process (GO:0044699)	Fatty acid degradation (ko00071);; beta-Alanine metabolism (ko00410);; alpha-Linolenic acid metabolism (ko00592);; Propanoate metabolism (ko00640);; Biosynthesis of unsaturated fatty acids (ko01040);; Carbon metabolism (ko01200);; Fatty acid metabolism (ko01212);; Peroxisome (ko04146)	--	--	--	--	--
TRINITY_DN2670_c0_g4	P170DRAFT_324635	1727	25.15	2251	35.41	1812	25.79	1363	18.64	1656	20.36	1680	21.38	1930	28.78	1566.33	20.13	0.174307	-0.415221	normal	normal	0.953248	-0.24793	normal	0.745672	-0.687015	normal	0.960308	-0.272367	normal	[CR]	--	Cellular Component: integral component of membrane (GO:0016021);;	K00224|4.5e-30|aalt:CC77DRAFT_24937|K00224 chloroplastic oxoene reductase [EC:1.3.1.-] | (RefSeq) GroES-like protein	[CR]	--	Integral peroxisomal membrane peroxin;; Zinc-binding dehydrogenase;; Zinc-binding dehydrogenase;; Alcohol dehydrogenase GroES-like domain	Trans-enoyl reductase FSL5 OS=Gibberella zeae (strain PH-1 / ATCC MYA-4620 / FGSC 9075 / NRRL 31084) OX=229533 GN=FSL5 PE=2 SV=1	Putative integral peroxisomal membrane peroxin (Fragment) OS=Aspergillus steynii IBT 23096 OX=1392250 GN=P170DRAFT_324635 PE=4 SV=1	S	Function unknown	putative integral peroxisomal membrane peroxin, partial [Aspergillus steynii IBT 23096]	cellular component: membrane (GO:0016020);; cellular component: membrane part (GO:0044425)	alpha-Linolenic acid metabolism (ko00592)	--	--	--	--	--
TRINITY_DN3346_c0_g1	P170DRAFT_440557	67	3.17	55	2.79	79	3.63	268	12.04	1096	43.89	3189	131.48	67	3.2	1517.67	62.47	5.42137e-10	4.37061	up	up	2.32426e-08	2.05655	up	0	4.01235	up	0	5.13754	up	[CR]	--	Molecular Function: oxidoreductase activity (GO:0016491);;	K00224|1.4e-77|npa:UCRNP2_531|K00224 chloroplastic oxoene reductase [EC:1.3.1.-] | (RefSeq) putative zinc-binding oxidoreductase protein	[CR]	--	Alcohol dehydrogenase GroES-like domain;; Zinc-binding dehydrogenase	Trans-enoyl reductase himH OS=Aspergillus japonicus OX=34381 GN=himH PE=3 SV=1	GroES-like protein OS=Aspergillus steynii IBT 23096 OX=1392250 GN=P170DRAFT_440557 PE=4 SV=1	C	Energy production and conversion	GroES-like protein [Aspergillus steynii IBT 23096]	molecular function: catalytic activity (GO:0003824);; biological process: metabolic process (GO:0008152);; biological process: single-organism process (GO:0044699)	alpha-Linolenic acid metabolism (ko00592)	--	--	--	--	--
TRINITY_DN6235_c0_g1	P170DRAFT_437596	2237	38.57	1770	32.95	1404	23.67	1044	16.96	1304	18.98	1211	18.16	1803.67	31.73	1186.33	18.03	0.0120556	-0.704331	normal	normal	0.0287517	-1.00477	normal	0.730384	-0.684701	normal	0.928456	-0.376316	normal	--	--	Molecular Function: lysophospholipase activity (GO:0004622);; Biological Process: phospholipid catabolic process (GO:0009395);; Molecular Function: phosphatidyl phospholipase B activity (GO:0102545);;	K16342|0.0e+00|afv:AFLA_134830|K16342 cytosolic phospholipase A2 [EC:3.1.1.4] | (RefSeq) phospholipase A2 (PlaA), putative	[I]	Lipid transport and metabolism	Lysophospholipase catalytic domain	Lysophospholipase 1 OS=Schizosaccharomyces pombe (strain 972 / ATCC 24843) OX=284812 GN=plb1 PE=2 SV=2	Lysophospholipase OS=Aspergillus steynii IBT 23096 OX=1392250 GN=P170DRAFT_437596 PE=3 SV=1	I	Lipid transport and metabolism	FabD/lysophospholipase-like protein [Aspergillus steynii IBT 23096]	molecular function: catalytic activity (GO:0003824);; biological process: metabolic process (GO:0008152);; biological process: cellular process (GO:0009987);; biological process: single-organism process (GO:0044699)	Glycerophospholipid metabolism (ko00564);; Ether lipid metabolism (ko00565);; Arachidonic acid metabolism (ko00590);; Linoleic acid metabolism (ko00591);; alpha-Linolenic acid metabolism (ko00592)	--	--	--	--	--
TRINITY_DN2139_c0_g1	P170DRAFT_410367	992	11.21	903	11.06	989	10.96	766	8.13	889	8.48	813	7.99	961.33	11.08	822.67	8.2	0.174573	-0.329059	normal	normal	0.935551	-0.279094	normal	0.935329	-0.266857	normal	0.882596	-0.445258	normal	[IQ]	--	Molecular Function: ligase activity (GO:0016874);;	K07513|2.9e-183|ang:ANI_1_452024|K07513 acetyl-CoA acyltransferase 1 [EC:2.3.1.16] | (RefSeq) An02g03320; acetyl-CoA C-acyltransferase	[I]	Lipid transport and metabolism	AMP-binding enzyme;; Thiolase, N-terminal domain;; Thiolase, C-terminal domain	3-ketoacyl-CoA thiolase, peroxisomal OS=Yarrowia lipolytica (strain CLIB 122 / E 150) OX=284591 GN=POT1 PE=3 SV=1	Acyl-CoA synthetases /AMP-acid ligases II OS=Aspergillus steynii IBT 23096 OX=1392250 GN=P170DRAFT_410367 PE=4 SV=1	I	Lipid transport and metabolism	acyl-CoA synthetases /AMP-acid ligases II [Aspergillus steynii IBT 23096]	molecular function: catalytic activity (GO:0003824)	Fatty acid degradation (ko00071);; Valine, leucine and isoleucine degradation (ko00280);; alpha-Linolenic acid metabolism (ko00592);; Biosynthesis of unsaturated fatty acids (ko01040);; Fatty acid metabolism (ko01212);; Peroxisome (ko04146)	--	--	--	--	--
TRINITY_DN4145_c0_g3	P170DRAFT_399635	43	0.6	45	0.68	39	0.53	26	0.34	42	0.49	73	0.89	42.33	0.6	47	0.57	0.968543	0.0335745	normal	normal	0.93239	-0.593366	normal	0.943106	-0.324636	normal	0.830412	0.713146	normal	[CR]	--	Molecular Function: DNA-binding transcription factor activity, RNA polymerase II-specific (GO:0000981);; Molecular Function: zinc ion binding (GO:0008270);; Cellular Component: host cell nucleus (GO:0042025);;	K00224|5.8e-57|npa:UCRNP2_531|K00224 chloroplastic oxoene reductase [EC:1.3.1.-] | (RefSeq) putative zinc-binding oxidoreductase protein	[CR]	--	Alcohol dehydrogenase GroES-like domain	Transcription factor ATEG_07667 OS=Aspergillus terreus (strain NIH 2624 / FGSC A1156) OX=341663 GN=ATEG_07667 PE=1 SV=2	C6 transcription factor OS=Aspergillus steynii IBT 23096 OX=1392250 GN=P170DRAFT_399635 PE=4 SV=1	S	Function unknown	C6 transcription factor [Aspergillus steynii IBT 23096]	molecular function: nucleic acid binding transcription factor activity (GO:0001071);; biological process: biological regulation (GO:0065007);; molecular function: binding (GO:0005488);; cellular component: other organism (GO:0044215);; cellular component: other organism part (GO:0044217)	alpha-Linolenic acid metabolism (ko00592)	--	--	--	--	--
TRINITY_DN3327_c0_g1	AFUA_1G00230	1786	22.12	1797	24.24	1846	22.43	1578	18.46	1817	18.93	1579	17	1809.67	22.93	1658	18.13	0.367215	-0.232202	normal	normal	0.968912	-0.0853257	normal	0.954727	-0.228805	normal	0.931204	-0.388489	normal	--	--	--	K00232|2.3e-86|cim:CIMG_12750|K00232 acyl-CoA oxidase [EC:1.3.3.6] | (RefSeq) CIMG01877; acyl-CoA oxidase	--	--	Lipopolysaccharide kinase (Kdo/WaaP) family	--	Uncharacterized protein OS=Neosartorya fumigata (strain ATCC MYA-4609 / Af293 / CBS 101355 / FGSC A1100) OX=330879 GN=AFUA_1G00230 PE=4 SV=1	S	Function unknown	hypothetical protein AFUA_1G00230 [Aspergillus fumigatus Af293]	--	Fatty acid degradation (ko00071);; beta-Alanine metabolism (ko00410);; alpha-Linolenic acid metabolism (ko00592);; Propanoate metabolism (ko00640);; Biosynthesis of unsaturated fatty acids (ko01040);; Carbon metabolism (ko01200);; Fatty acid metabolism (ko01212);; Peroxisome (ko04146)	--	--	--	--	--
TRINITY_DN3285_c0_g1	SPPG_07795	3	0.81	0	0	2	0.53	1	0.27	1	0.24	3	0.73	1.67	0.45	1.67	0.41	--	--	--	--	--	--	--	--	--	--	--	--	--	[J]	Translation, ribosomal structure and biogenesis	Molecular Function: RNA binding (GO:0003723);; Molecular Function: structural constituent of ribosome (GO:0003735);; Biological Process: translation (GO:0006412);; Cellular Component: small ribosomal subunit (GO:0015935);;	K07513|2.0e-68|abp:AGABI1DRAFT32206|K07513 acetyl-CoA acyltransferase 1 [EC:2.3.1.16] | (RefSeq) AGABI1DRAFT_32206; hypothetical protein	[J]	Translation, ribosomal structure and biogenesis	Ribosomal protein S3, C-terminal domain;; KH domain	40S ribosomal protein S3 OS=Schizosaccharomyces pombe (strain 972 / ATCC 24843) OX=284812 GN=rps3 PE=1 SV=1	30S ribosomal protein S3, chloroplastic OS=Spizellomyces punctatus (strain DAOM BR117) OX=645134 GN=SPPG_07795 PE=3 SV=1	J	Translation, ribosomal structure and biogenesis	40S ribosomal protein S3-A [Spizellomyces punctatus DAOM BR117]	molecular function: binding (GO:0005488);; molecular function: structural molecule activity (GO:0005198);; biological process: metabolic process (GO:0008152);; biological process: cellular process (GO:0009987);; cellular component: cell (GO:0005623);; cellular component: macromolecular complex (GO:0032991);; cellular component: organelle (GO:0043226);; cellular component: organelle part (GO:00444…	Fatty acid degradation (ko00071);; Valine, leucine and isoleucine degradation (ko00280);; alpha-Linolenic acid metabolism (ko00592);; Biosynthesis of unsaturated fatty acids (ko01040);; Fatty acid metabolism (ko01212);; Peroxisome (ko04146)	--	--	--	--	--
TRINITY_DN5179_c0_g1	P170DRAFT_512271	2057	22.34	2069	24.27	1714	18.2	1613	16.47	1544	14.14	1368	12.91	1946.67	21.6	1508.33	14.51	0.092466	-0.466292	normal	normal	0.955102	-0.257287	normal	0.764518	-0.666367	normal	0.87126	-0.488207	normal	[CR]	--	Molecular Function: protein binding (GO:0005515);;	K00224|1.6e-32|pbl:PAAG_02691|K00224 chloroplastic oxoene reductase [EC:1.3.1.-] | (RefSeq) alcohol dehydrogenase zinc-binding domain-containing protein	--	--	F-box domain;; Zinc-binding dehydrogenase;; Zinc-binding dehydrogenase	Probable zinc-binding oxidoreductase, mitochondrial OS=Arthroderma benhamiae (strain ATCC MYA-4681 / CBS 112371) OX=663331 GN=ARB_02327-2 PE=3 SV=1	F-box domain-containing protein OS=Aspergillus steynii IBT 23096 OX=1392250 GN=P170DRAFT_512271 PE=4 SV=1	S	Function unknown	uncharacterized protein P170DRAFT_512271 [Aspergillus steynii IBT 23096]	molecular function: binding (GO:0005488)	alpha-Linolenic acid metabolism (ko00592)	--	--	--	--	--
TRINITY_DN1305_c0_g2	P170DRAFT_440936	148	1.7	162	2.01	420	4.71	127	1.37	321	3.11	275	2.74	243.33	2.81	241	2.41	0.858664	-0.150862	normal	normal	0.943196	-0.125559	normal	0.609587	0.73278	normal	0.328639	-0.769819	normal	[CR]	--	Molecular Function: zinc ion binding (GO:0008270);; Molecular Function: oxidoreductase activity (GO:0016491);;	K00224|1.7e-119|nfi:NFIA_040830|K00224 chloroplastic oxoene reductase [EC:1.3.1.-] | (RefSeq) zinc-binding oxidoreductase, putative	--	--	Zinc-binding dehydrogenase;; Zinc-binding dehydrogenase;; RTA1 like protein;; RTA1 like protein	Probable zinc-binding oxidoreductase, mitochondrial OS=Arthroderma benhamiae (strain ATCC MYA-4681 / CBS 112371) OX=663331 GN=ARB_02327-2 PE=3 SV=1	Putative zinc-binding oxidoreductase OS=Aspergillus steynii IBT 23096 OX=1392250 GN=P170DRAFT_440936 PE=4 SV=1	C	Energy production and conversion	putative zinc-binding oxidoreductase [Aspergillus steynii IBT 23096]	molecular function: binding (GO:0005488);; molecular function: catalytic activity (GO:0003824);; biological process: metabolic process (GO:0008152);; biological process: single-organism process (GO:0044699)	alpha-Linolenic acid metabolism (ko00592)	--	--	--	--	--
TRINITY_DN6348_c0_g1	--	32	1.39	23	1.08	27	1.15	15	0.62	11	0.41	16	0.61	27.33	1.21	14	0.55	0.140533	-1.0572	normal	normal	0.901483	-0.907426	normal	0.875857	-1.11687	normal	0.933508	-0.834872	normal	[CR]	--	Biological Process: oxidation-reduction process (GO:0055114);;	K00224|9.7e-66|pte:PTT_12152|K00224 chloroplastic oxoene reductase [EC:1.3.1.-] | (RefSeq) hypothetical protein	--	--	Alcohol dehydrogenase GroES-like domain	Dehydrogenase orsE OS=Emericella nidulans (strain FGSC A4 / ATCC 38163 / CBS 112.46 / NRRL 194 / M139) OX=227321 GN=orsE PE=2 SV=1	Uncharacterized protein OS=Lipomyces starkeyi NRRL Y-11557 OX=675824 GN=LIPSTDRAFT_76854 PE=4 SV=1	C	Energy production and conversion	hypothetical protein LIPSTDRAFT_76854 [Lipomyces starkeyi NRRL Y-11557]	biological process: metabolic process (GO:0008152);; biological process: single-organism process (GO:0044699)	alpha-Linolenic acid metabolism (ko00592)	--	--	--	--	--
TRINITY_DN3219_c0_g1	P170DRAFT_480558	4032	174.01	1529	71.44	3373	142.43	5814	239.63	5202	189.89	4461	172.81	2978	129.29	5159	200.78	0.128607	0.714424	normal	normal	0.771446	0.620949	normal	0.00107151	1.51986	up	0.975693	0.239642	normal	[I]	Lipid transport and metabolism	Molecular Function: transferase activity, transferring acyl groups other than amino-acyl groups (GO:0016747);;	K07513|6.9e-213|ang:ANI_1_770074|K07513 acetyl-CoA acyltransferase 1 [EC:2.3.1.16] | (RefSeq) An08g05400; acetyl-CoA C-acyltransferase	[I]	Lipid transport and metabolism	Thiolase, N-terminal domain;; Thiolase, C-terminal domain	3-ketoacyl-CoA thiolase, peroxisomal OS=Yarrowia lipolytica (strain CLIB 122 / E 150) OX=284591 GN=POT1 PE=3 SV=1	3-ketoacyl-CoA ketothiolase OS=Aspergillus steynii IBT 23096 OX=1392250 GN=P170DRAFT_480558 PE=3 SV=1	I	Lipid transport and metabolism	3-ketoacyl-CoA ketothiolase [Aspergillus steynii IBT 23096]	molecular function: catalytic activity (GO:0003824)	Fatty acid degradation (ko00071);; Valine, leucine and isoleucine degradation (ko00280);; alpha-Linolenic acid metabolism (ko00592);; Biosynthesis of unsaturated fatty acids (ko01040);; Fatty acid metabolism (ko01212);; Peroxisome (ko04146)	--	--	--	--	--
TRINITY_DN2387_c0_g1	P170DRAFT_432229	5297	43.43	5659	56.65	4348	38.25	4734	43.73	5786	44.98	6185	52.37	5101.33	46.11	5568.33	47.03	0.963383	0.0174484	normal	normal	0.981849	-0.0688881	normal	0.973898	-0.212994	normal	0.966902	0.344719	normal	[R]	General function prediction only	Molecular Function: triglyceride lipase activity (GO:0004806);; Cellular Component: membrane (GO:0016020);; Biological Process: lipid catabolic process (GO:0016042);;	K14674|3.2e-261|afv:AFLA_111240|K14674 TAG lipase / steryl ester hydrolase / phospholipase A2 / LPA acyltransferase [EC:3.1.1.3 3.1.1.13 3.1.1.4 2.3.1.51] | (RefSeq) Patatin family phospholipase, putative	[R]	General function prediction only	Domain of unknown function (DUF3336);; Patatin-like phospholipase;; Alpha/beta hydrolase family;; Phenazine biosynthesis-like protein;; Glycosyl hydrolases family 28	Putative galacturan 1,4-alpha-galacturonidase C OS=Aspergillus niger (strain CBS 513.88 / FGSC A1513) OX=425011 GN=rgxC PE=2 SV=1	Patatin-like phospholipase domain-containing protein OS=Aspergillus steynii IBT 23096 OX=1392250 GN=P170DRAFT_432229 PE=3 SV=1	I	Lipid transport and metabolism	putative patatin family phospholipase [Aspergillus steynii IBT 23096]	molecular function: catalytic activity (GO:0003824);; cellular component: membrane (GO:0016020);; biological process: metabolic process (GO:0008152);; biological process: single-organism process (GO:0044699)	Steroid biosynthesis (ko00100);; Glycerolipid metabolism (ko00561);; Glycerophospholipid metabolism (ko00564);; Ether lipid metabolism (ko00565);; Arachidonic acid metabolism (ko00590);; Linoleic acid metabolism (ko00591);; alpha-Linolenic acid metabolism (ko00592)	1	p3	(TTC)5	15	11770
TRINITY_DN259_c0_g1	P170DRAFT_457176	8074	87.59	10328	150.02	8498	102.72	12033	98.57	10492	85.08	9323	67.88	8966.67	113.44	10616	83.84	0.718953	0.142138	normal	normal	0.754139	0.668688	normal	0.980008	-0.222327	normal	0.989578	-0.0298882	normal	[R]	General function prediction only	Molecular Function: triglyceride lipase activity (GO:0004806);; Cellular Component: integral component of membrane (GO:0016021);; Biological Process: lipid catabolic process (GO:0016042);;	K14674|8.0e-59|caur:CJI97_004012|K14674 TAG lipase / steryl ester hydrolase / phospholipase A2 / LPA acyltransferase [EC:3.1.1.3 3.1.1.13 3.1.1.4 2.3.1.51] | (RefSeq) uncharacterized protein	[R]	General function prediction only	Domain of unknown function (DUF3336);; Patatin-like phospholipase;; SAM domain (Sterile alpha motif)	Patatin-like phospholipase domain-containing protein AO090003000839 OS=Aspergillus oryzae (strain ATCC 42149 / RIB 40) OX=510516 GN=AO090003000839 PE=3 SV=1	Patatin-like phospholipase domain-containing protein OS=Aspergillus steynii IBT 23096 OX=1392250 GN=P170DRAFT_457176 PE=3 SV=1	I	Lipid transport and metabolism	putative esterase of the alpha-beta hydrolase superfamily [Aspergillus steynii IBT 23096]	molecular function: catalytic activity (GO:0003824);; cellular component: membrane (GO:0016020);; cellular component: membrane part (GO:0044425);; biological process: metabolic process (GO:0008152);; biological process: single-organism process (GO:0044699)	Steroid biosynthesis (ko00100);; Glycerolipid metabolism (ko00561);; Glycerophospholipid metabolism (ko00564);; Ether lipid metabolism (ko00565);; Arachidonic acid metabolism (ko00590);; alpha-Linolenic acid metabolism (ko00592)	4	p1	(G)10	10	7868
TRINITY_DN2700_c0_g1	P170DRAFT_432546	9085	373.77	8153	359.58	10465	458.56	6654	260.43	14782	521.54	12449	477.89	9234.33	397.3	11295	419.95	0.731512	0.166763	normal	normal	0.965421	-0.355966	normal	0.91369	0.613176	normal	0.990366	0.0868759	normal	[I]	Lipid transport and metabolism	Molecular Function: transferase activity, transferring acyl groups other than amino-acyl groups (GO:0016747);;	K07513|1.4e-221|ang:ANI_1_942184|K07513 acetyl-CoA acyltransferase 1 [EC:2.3.1.16] | (RefSeq) An04g05720; acetyl-CoA C-acyltransferase	[I]	Lipid transport and metabolism	Thiolase, N-terminal domain;; Thiolase, C-terminal domain	3-ketoacyl-CoA thiolase, peroxisomal OS=Yarrowia lipolytica (strain CLIB 122 / E 150) OX=284591 GN=POT1 PE=3 SV=1	Putative 3-ketoacyl-CoA thiolase AoPot1 OS=Aspergillus steynii IBT 23096 OX=1392250 GN=P170DRAFT_432546 PE=3 SV=1	I	Lipid transport and metabolism	putative 3-ketoacyl-CoA thiolase AoPot1 [Aspergillus steynii IBT 23096]	molecular function: catalytic activity (GO:0003824)	Fatty acid degradation (ko00071);; Valine, leucine and isoleucine degradation (ko00280);; alpha-Linolenic acid metabolism (ko00592);; Biosynthesis of unsaturated fatty acids (ko01040);; Fatty acid metabolism (ko01212);; Peroxisome (ko04146)	--	--	--	--	--
TRINITY_DN1796_c0_g2	--	1606	17.6	1461	17.32	1212	12.98	817	8.42	1008	9.32	1011	9.63	1426.33	15.97	945.33	9.12	0.00408711	-0.697985	normal	normal	0.120513	-0.880152	normal	0.56625	-0.778836	normal	0.901969	-0.424383	normal	[CR]	--	Molecular Function: oxidoreductase activity (GO:0016491);;	K00224|7.1e-36|pcs:Pc16g13030|K00224 chloroplastic oxoene reductase [EC:1.3.1.-] | (RefSeq) Pc16g13030	--	--	Zinc-binding dehydrogenase;; Zinc-binding dehydrogenase;; Fungal Zn(2)-Cys(6) binuclear cluster domain;; Fungal specific transcription factor domain	Probable zinc-binding oxidoreductase, mitochondrial OS=Arthroderma benhamiae (strain ATCC MYA-4681 / CBS 112371) OX=663331 GN=ARB_02327-2 PE=3 SV=1	PKS_ER domain-containing protein OS=Aspergillus cristatus OX=573508 GN=SI65_07253 PE=4 SV=1	C	Energy production and conversion	hypothetical protein SI65_07253 [Aspergillus cristatus]	molecular function: catalytic activity (GO:0003824);; biological process: metabolic process (GO:0008152);; biological process: single-organism process (GO:0044699)	alpha-Linolenic acid metabolism (ko00592)	--	--	--	--	--
TRINITY_DN659_c0_g1	P170DRAFT_432740	752	11.1	462	7.35	616	9.01	533	7.41	549	6.86	544	7.01	610	9.15	542	7.09	0.452353	-0.262719	normal	normal	0.882027	-0.402	normal	0.942714	0.00378072	normal	0.922162	-0.341675	normal	[I]	Lipid transport and metabolism	Molecular Function: transferase activity, transferring acyl groups other than amino-acyl groups (GO:0016747);;	K07513|5.0e-146|ani:AN4009.2|K07513 acetyl-CoA acyltransferase 1 [EC:2.3.1.16] | (RefSeq) hypothetical protein	[I]	Lipid transport and metabolism	Thiolase, N-terminal domain;; Thiolase, C-terminal domain;; Beta-ketoacyl synthase, N-terminal domain;; homogentisate 1,2-dioxygenase;; homogentisate 1,2-dioxygenase;; homogentisate 1,2-dioxygenase	3-ketoacyl-CoA thiolase, peroxisomal OS=Yarrowia lipolytica (strain CLIB 122 / E 150) OX=284591 GN=POT1 PE=3 SV=1	Thiolase OS=Aspergillus steynii IBT 23096 OX=1392250 GN=P170DRAFT_432740 PE=3 SV=1	I	Lipid transport and metabolism	thiolase [Aspergillus steynii IBT 23096]	molecular function: catalytic activity (GO:0003824)	Fatty acid degradation (ko00071);; Valine, leucine and isoleucine degradation (ko00280);; alpha-Linolenic acid metabolism (ko00592);; Biosynthesis of unsaturated fatty acids (ko01040);; Fatty acid metabolism (ko01212);; Peroxisome (ko04146)	--	--	--	--	--
TRINITY_DN3597_c0_g1	--	161	7.29	116	5.69	122	5.4	159	6.84	229	8.82	239	9.47	133	6.13	209	8.38	0.139026	0.547232	normal	normal	0.944987	0.0741453	normal	0.645078	0.724103	normal	0.388266	0.796864	normal	[CR]	--	Molecular Function: oxidoreductase activity (GO:0016491);;	K00224|1.2e-33|npa:UCRNP2_531|K00224 chloroplastic oxoene reductase [EC:1.3.1.-] | (RefSeq) putative zinc-binding oxidoreductase protein	--	--	Alcohol dehydrogenase GroES-like domain	Dehydrogenase orsE OS=Emericella nidulans (strain FGSC A4 / ATCC 38163 / CBS 112.46 / NRRL 194 / M139) OX=227321 GN=orsE PE=2 SV=1	PKS_ER domain-containing protein OS=Aspergillus thermomutatus OX=41047 GN=CDV56_104582 PE=4 SV=1	C	Energy production and conversion	GroES-like protein [Aspergillus leporis]	molecular function: catalytic activity (GO:0003824);; biological process: metabolic process (GO:0008152);; biological process: single-organism process (GO:0044699)	alpha-Linolenic acid metabolism (ko00592)	--	--	--	--	--
TRINITY_DN5705_c0_g1	ATNIH1004_011383	434	14.88	322	11.9	300	10.06	231	7.5	286	8.3	312	9.32	352	12.28	276.33	8.37	0.175363	-0.449502	normal	normal	0.250395	-0.810904	normal	0.874219	-0.41251	normal	0.9546	-0.106269	normal	[CR]	--	Molecular Function: oxidoreductase activity (GO:0016491);;	K00224|3.6e-67|npa:UCRNP2_531|K00224 chloroplastic oxoene reductase [EC:1.3.1.-] | (RefSeq) putative zinc-binding oxidoreductase protein	[CR]	--	Alcohol dehydrogenase GroES-like domain;; Zinc-binding dehydrogenase	Zinc-binding alcohol dehydrogenase domain-containing protein cipB OS=Emericella nidulans (strain FGSC A4 / ATCC 38163 / CBS 112.46 / NRRL 194 / M139) OX=227321 GN=cipB PE=1 SV=1	PKS_ER domain-containing protein OS=Aspergillus tanneri OX=1220188 GN=ATNIH1004_011383 PE=4 SV=1	C	Energy production and conversion	uncharacterized protein ATNIH1004_011383 [Aspergillus tanneri]	molecular function: catalytic activity (GO:0003824);; biological process: metabolic process (GO:0008152);; biological process: single-organism process (GO:0044699)	alpha-Linolenic acid metabolism (ko00592)	--	--	--	--	--
TRINITY_DN3249_c0_g2	--	373	7.24	267	5.6	300	5.7	267	4.89	288	4.72	318	5.37	313.33	6.18	291	4.99	0.556127	-0.204028	normal	normal	0.879654	-0.38644	normal	0.929682	-0.134585	normal	0.956052	-0.0789769	normal	--	--	--	K00232|8.1e-48|cim:CIMG_12750|K00232 acyl-CoA oxidase [EC:1.3.3.6] | (RefSeq) CIMG01877; acyl-CoA oxidase	--	--	--	--	Nonribosomal peptide synthetase (Fragment) OS=Aspergillus westerdijkiae OX=357447 GN=nrps PE=4 SV=1	S	Function unknown	nonribosomal peptide synthetase, partial [Aspergillus westerdijkiae]	--	Fatty acid degradation (ko00071);; beta-Alanine metabolism (ko00410);; alpha-Linolenic acid metabolism (ko00592);; Propanoate metabolism (ko00640);; Biosynthesis of unsaturated fatty acids (ko01040);; Carbon metabolism (ko01200);; Fatty acid metabolism (ko01212);; Peroxisome (ko04146)	--	--	--	--	--
[truncated: 28 more columns]
